# Supplementary material for: Cell Growth of Wall-Free L-Form Bacteria Is Limited by Oxidative Damage
Source: Curr Biol. 2015 Jun 15;25(12):1613–8. doi: 10.1016/j.cub.2015.04.031 (PMC4510147; doi:10.1016/j.cub.2015.04.031)
Supplement: Table S2. Genes Upregulated or Downregulated in Protoplasts, Related to Figure 3A [file mmc2.xlsx]

## Sheet: Sheet1
Table S2. Genes up- or down-regulated in protoplasts
i) up-regulation in protoplasts compared to both walled and L-form cells
Gene name	Synonyms	Signal intensity
Carbon metabolism		W	P-3hr	P-18hr	L
bglA		194.8	244.7	1485.5	461.2
csn		104	7744.4	4326.7	964.1
gapB		28.9	133.3	8972.6	145.3
iolS		472	1521.8	1990.9	407.5
rbsD		68	42.6	1934.3	445.1
sdhA		1402.5	6374	10877.5	2221.4
sdhB		1339.4	8595.1	13168.7	3413.1
treA		14.3	94.3	7045.6	576.6
treP		41.4	8.9	5029.6	337
treR		288.4	205	2951.9	650.4
yulC	rhaB	28.7	110.1	400.2	107.6
Amino acid metabolism
cysK		2803.2	18028.3	20754.6	4845.5
gltA		418.2	1603.1	3105.9	908.3
yrhA	mccA	257.9	9253.9	8181.8	2355.2
yrrU	mtnN	1194.4	10455.9	8240.4	2665.2
ytjB		696.9	3760.6	3912.3	867.8
Nucleotide metabolism
yumD	guaC	123.8	9558.3	3827.8	1086.5
Lipid metabolism
yusK	fadA	70	130.1	250.9	66.6
Electron transport / ATP synthesis
qcrA		126.1	143.1	526.3	162.5
qcrC		143.9	397.2	706.3	158.4
ycnD		387.5	786.1	9765	1025.2
ykuU		151	718.4	813	269
Metal Homeostasis
czcD		95.1	1378.9	1827.3	183.1
trkA		59.1	648.8	658.6	81.7
ykvW	zosA	53.9	1053.1	4325.5	1351.9
yurV	sufU	5515.7	9256.2	23742.7	6908.1
yvgP	nhaK	361.1	1627.1	5790.1	1657.7
DNA replication / segregation /repair
smf	dprA	39.9	156.1	185.1	58.3
RNA and protein synthesis
tyrZ		37.5	235.9	171.2	16.2
Cell wall synthesis / cell division
spoVG		480.9	1406.1	1571.4	275.3
yoeB	iseA	1132.1	28265.4	22707.2	5954.9
Stress response
adhA		310.7	1241.8	1658.5	426.4
clpC		2625.4	7328.9	27865.7	7010
clpE		171.4	446.6	28473.6	1512.3
ctsR		755.8	1703.5	7020.1	1173.9
gsiB		526.5	548.6	1840	572.1
hrcA		1226.1	1830.7	5166.4	1652.3
mrgA		566.4	2940.3	46759.5	13181.1
sbo	sboA	81.6	895.2	1212.4	400.7
sigV		1.8	2193.2	3213.9	188.7
sigY		115.1	219.7	3773.5	723
sodA		6357.2	16686.7	30378.2	4287
sunA		223.3	2510.1	8045.2	2149.4
yacH	mcsA	774.4	2316.9	8084	1600.8
yacI	mcsB	1562.1	5257.9	22497.1	3497.7
ybfO		60.2	815.3	670.4	203.8
yclB	bsdB	65.4	868.9	1690.6	306.5
yclC	bsdC	52.5	1175.9	2005.8	330.9
yclD		93.5	1813.5	3568.8	808.6
ycnH	gabD	627	1484.8	3873	1101.1
yfkO	hypO	763.2	1615.7	3730.7	1131.3
yheH	bmrD	108.2	312.4	528.1	150.6
yheI	bmrC	118.8	489.1	889.8	199.5
yheK	nhaX	291.6	1164.2	5708.4	731.5
ykcA	mhqA	144.7	283.9	879.2	261.7
ykuV		116.3	654.6	784.3	250.3
ykzA	ohrB	317.8	741.1	2586.6	598.3
yokH		276.8	1454.9	1423.7	230.4
yppP	msrA	235.5	944.9	2051.3	408.6
yppQ	msrB	205.3	918.3	2027.4	430.3
yraA		744.7	1891.2	7122.4	753.7
yrhK		44	1184.3	417.3	80.5
yrhL	oatA	60.6	1406.5	425.9	91.6
yrhM	rsiV	43.7	8926	8356.7	364.7
yvgW	cadA	189.9	3076.6	8176.6	2313.8
yvrK	oxdC	62	10179.6	2625.9	174.8
yvyD		3967	58539.2	53830.1	10737.2
ywbN	efeB	1540.1	7007.3	7491.1	1356.3
ywbO		237.7	1256.5	2359.7	322.3
ywcG	nfrA	679.8	3139.5	9217.1	923.1
yxlC		133.5	240.8	4487.8	1065.2
yxlD		196.2	354.5	4829.1	1292.5
yxlE		333.5	483.9	9348.6	2062.6
yybR	hypR	65.1	213.2	587.7	170.3
Prophages
yolF	sunI	299.3	1011.7	2102.2	464.4
yoqM		5.7	331.6	1919.7	173.3
yozO		56.7	370.7	622.9	191.6
Unknown function
mmgD		41.7	857	567.7	188.9
mmgE		11.4	646.8	324.2	59.5
ycnE		460	668.9	11889.3	836.8
ydeB		85.8	3657.2	6189.5	463.3
yjdB		14	464.2	1452.5	136.2
ymaE		41.6	517	322	99.3
yncM		113.7	3038.6	1802.2	593.5
yocM		45.4	391.2	281.4	84
yocN		24.6	672.4	690.5	25.9
yozN		34.3	1356.5	1426.4	141.4
ypiB		590.4	2234.4	4979.9	1251.5
yqgW		59.3	451.3	1190.4	393.3
yrhC		81.8	2280.3	2220.1	727.2
yrrT		35.7	2465.8	1885.5	556.6
yrzI		12	18	568.3	52.4
ytcG		131.9	155.8	656.8	207.5
ywcH		204.1	1295.4	3324.3	545.9
ywnF		61.5	226.2	949.7	248.8
yxiE		532.9	40702.7	52031	9339.7
yxlF		254.1	435	6492.3	2130.7
Others
phrA		190	16538.4	16516.5	953.3
phrG		271.5	969.3	1357.7	371.7
rapA		266.3	18649.7	17585.5	988.6
rapG		153.4	316.1	532.6	168.2
ytcF	speD	1098.8	272	7697.8	457.3
ytdI	luxS	79.1	1583.8	1846.8	410.7
Genes for resistance against oxidative and electrophile stress were indicated in Red.
ii) up-regulation in protoplasts compared to L-forms (but not in walled cells)
Gene name	Synonyms	Signal intensity
Carbon metabolism		W	P-3hr	P-18hr	L
citS		75.1	255.6	132.1	40.9
nagB		706.3	1411.5	1941	578.4
yqfL		1187.6	1723.2	2554	554.1
yveB	levB	387	250.6	220.1	42.2
Nucleotide metabolism
drm		1748.3	1470.3	1595.4	442.9
pnp	pupG	1305.8	1332.9	2359.6	552.1
Lipid metabolism
pnbA		142.8	331.7	361.4	84.2
Cell wall synthesis / cell division
glmS		9311.8	12092.7	7867.4	2124.3
Stress response
clpX		4317.4	2828.1	4870.2	1360.9
dnaK		7364.8	6119.2	9304.8	2091.6
groEL		14491.9	11548.1	20780.8	5447.7
groES		9497.7	3477	3757.2	860.3
srfAB		4187.6	2749.2	1452.1	427.7
ycgQ		417.2	1091	859.5	82.8
ydaS		154.3	81.5	338.4	73.8
ydaT		84.5	131.9	239.5	47.5
ydjF	pspA	368.1	197.1	142.2	41.4
yocJ	azoR1	411.1	247.3	713	129.9
yvaZ	sdpI	179.9	77.2	341.3	106.9
Prophages
yopD		133.5	240.6	303.8	100.3
Unknown function
appA		84.4	217.2	152	31.2
ybfB		178.3	308.9	473.3	151.7
yccK		204.9	174.3	138.2	45.8
yezC		87.7	339.1	209.4	59.9
yhfP		953.7	593.1	1053.8	295.3
yjfB		121.4	302.3	201.5	49.9
yjoA		1032.7	3073	2346.2	768.2
ylxF		950.9	670.7	534	176.3
ypdA		616.5	1501.1	1287	387.1
yukE		2089.9	6809.1	2530.6	388.1
yvcB		181	144	292.1	63.4
ywdI		401.6	347.2	320.7	83
Others
cgeB		370.4	491.3	189.6	47.5
cotG		236	385.3	217.7	67.4
cotV		330.2	400.7	200.9	6.9
cotW		526	760.4	341.8	79.1
cotX		986.8	1048.8	370.4	41.2
cotY		727.7	1014.7	341.1	29.1
nprE		102.9	247.9	302.6	73.9
rapC		410.2	422.1	199.5	55.2
rapJ		164.1	229.8	344.9	96.1
ydiR		541.4	779.4	369.5	123
yjcC	spoVIF	182.6	220.3	261.8	38.8
yrrS		404.3	1890.4	996.8	325.3
yunC		524.4	1331.5	1380.8	449.8
ywqI		260.2	368.7	495.9	131.5
iii) down-regulation in protoplasts compared to both L-forms and walled cells
Gene name	Synonyms	Signal intensity
Carbon metabolism		W	P-3hr	P-18hr	L
abfA		2.6	56.7	98	400.3
araA		27.2	73.5	59.9	1693
araB		12.4	12.1	22.6	562.5
araD		13	33.9	73.2	1030.3
araE		19.1	73.1	136	959
araM		4.6	5.5	63.8	932.3
araN		5.2	108.7	105.5	906.7
araP		39.9	112.9	98.5	852.4
araQ		5.4	47.2	63.2	466.9
bglH		17.1	45	69.5	513.3
bglP		15.3	28.8	102	554.4
lctE	ldh	13818.7	71790.3	16340.9	60489.1
lctP		7970.3	25633.1	5738.5	29914.1
mtlA		49.8	119.6	138.4	1488.1
mtlD		71.4	247.4	314.4	2994.7
sacA		162.7	143.6	248.3	781
xlyA		105.6	349.6	185.8	832.9
yjdD	manP	43.7	157.2	166.3	6903.3
yjdE	manA	24.3	134.7	75.9	6687
Amino acid metabolism
argG		99.3	121.6	51	398.6
Electron transport / ATP synthesis
cydA		4153.1	4584.7	3655.7	13580.5
cydB		3763	8691.7	6640	21148.9
cydD		851.6	6170.5	3764.2	16232.9
RNA and protein synthesis
ykvK	queD	606.6	208.7	546.1	1839.2
ykvL	queE	407.7	186.5	422.2	1296.2
ylxM		2225.5	1964.3	2202.4	6723.4
Cell wall synthesis /cell division
murG		341.7	1784.9	1022	3199.7
ponA		954.8	2032.7	1012.3	3164
tuaC		31.8	250.5	71.9	217.7
Stress response
opuCA		66.8	74.7	162.1	654.8
opuCB		193.1	248	273.8	1080.3
opuCC		186.6	96.8	87.9	882.8
opuCD		201.6	268.2	235.3	911.9
sigW		2053	408.7	483.2	7177.5
ypbG		78.6	679.6	324	1099
yrhH		29.3	135.4	93.5	319.7
yrhJ		96.2	224.2	215.8	762.2
ytsC	bceA	32.1	67.3	47.9	326.3
ytsD		35.5	35.5	4.2	593.1
yvqC	liaR	231.3	249	230.4	1555.2
yvqE	liaS	233.7	200.5	139.8	2065.1
yvqF	liaF	495.4	238.9	401.4	2960.6
yvqG	liaG	204.3	178.7	180.4	2289.1
yvqH	liaH	135.9	181.1	182.2	3705.9
yvqI	liaI	132.7	84.3	147.9	3141.6
Prophages
xhlA		52.3	91.5	49.2	445.6
xhlB		98.1	166.5	109.7	562
xkdC		41.2	92.7	90.2	305.4
xkdE		71.5	152.9	71.8	458.6
xkdF		134.3	259.4	192.2	909.6
xkdG		149.4	168.2	36.5	693.4
xkdI		129.2	182.3	34.1	593.5
xkdJ		188.7	218.9	142.8	839.6
xkdK		288.5	306	65.8	1224.2
xkdM		118.8	153.2	45.5	491.8
xkdO		116.1	103.1	43.4	393.4
xkdP		97.2	203.7	101.4	357.6
xkdR		129.4	171.8	107.5	451.6
xkdU		103.9	144.3	93.5	337.3
xkdX		92.6	106.9	130.6	458.5
xkdY	xepA	122.8	296.6	199.5	616.1
xtmA		110.6	194.5	161.9	769
xtmB		99	147.2	58.4	709.7
xtrA		88.9	85.6	149.2	547.9
yomQ		23.8	42.8	58.4	276.9
yomR		25.6	52.3	52.8	350
yomS		35.7	63.2	81.2	347.3
yomU		51.3	82.3	99.8	537.4
yomV		74.7	131.4	110.4	600.4
yomW		68.1	101.4	91.9	672.3
yomX		51.2	130.5	71.3	516.4
yomY		35.9	86.3	59.1	246
yomZ		49.9	102.6	106.2	462.7
yonA		33.5	85	70.1	427.4
yonB		54.5	150.4	174.7	980.9
yonC		39.2	85.5	68.9	817.8
yonD		22.5	53.9	43	303
yonJ		14.1	32.5	8.9	417.9
yonN		24.7	155.7	106.6	1059.6
yonT		30.2	115.8	500.9	1515.6
yorF		23.2	65.2	82.5	297.3
yorG		4.8	68.8	43.3	323.6
Unknown function
araL		8.6	17.1	37.1	881.9
ydcK		45.6	125.3	72.1	254.8
year		146.4	117.3	361.9	1458.4
yerC		358.3	1018	291.7	1102.8
yhgD		155.7	96.5	50.4	488.8
yhgE		287.3	380.5	322.5	1229.7
yjdF		223.6	168.8	60.4	5436.4
ykpB		338.2	573.4	423.7	1389.3
yrkA		115.9	231.1	167.9	728.3
yvdR		8.8	77.6	318	1189.7
yxjB		57.8	171	59.8	198
Others
ybaE		1437.7	617.5	509.8	4610.9
iv) down-regulation in protoplasts compared to L-forms (but not walled cells)
Gene name	Synonyms	Signal intensity
Carbon metabolism		W	P-3hr	P-18hr	L
glpT		161.3	51.9	38.1	158.5
ptsG		7092.7	1125.4	396.9	3964.2
sacT		80.7	79.2	58.7	181.8
ybfS	gamP	1073.7	222	60.9	423.2
ybfT	gamA	831.9	364.8	110	681.7
yufR	maeN	550.7	148.7	398.4	1338.3
Amino acid metabolism
ald		1544	1173.4	496	3691.4
argH		137.3	15.8	18.2	381.3
brnQ		297.5	84.2	34.7	109.4
hisD		354.4	580.3	118.5	436.6
hisF		349.8	1016	110.7	920.6
hisG		496.9	531	95.9	467.8
hisI		239.2	690.1	43.2	639.2
hom		2120.8	495.6	429.3	1482
metC		161	260.6	100.8	332.5
thrC		2163.4	481.1	462	1679.5
yclM		283.1	169.8	88.8	447.4
ykrS	mtnA	6746.2	2980.1	2280.2	9674.7
ykrT	mtnK	3299.5	1547.7	868	3593.2
ykrV	mtnE	191.9	11.5	25	243.1
yqiZ	artR	105.5	86.8	56.8	226.1
yvsH		374.9	77.7	28.6	219.3
Nucleotide metabolism
adk		13683.4	5964.3	3257.9	19625.9
deoR		231.6	92	36.5	110.8
nupC		1195.9	205.1	132.5	727.3
pdp		977.8	208.4	174.2	560.9
Lipid metabolism
yerE	pcrB	439.1	52.3	44.3	298
yhdW		241.7	45.6	25.7	263.8
ywnE	clsA	276.9	24.3	26.8	221.7
Electron transport / ATP synthesis
atpA		8024.4	3573.3	1406.6	5397.7
atpD		8720.6	2321.6	1012.4	6902.7
atpG		9789.7	3550.4	1441.4	7053.9
atpI		1543.4	324.9	309.1	1215.9
qoxA		4152.8	623.1	332	2320.7
qoxB		9011.8	1541.5	1121.4	10123.9
qoxC		6711	2265.4	1382	9910.7
qoxD		2458.2	511.1	319.4	3069.3
resC		600.8	781.2	279.7	869.6
yoaE		255.2	178.4	64.6	274.6
ywcJ		1477.4	289.9	132.2	1695.6
ywiD	arfM	193.4	829.2	50.3	219.9
Metal Homeostasis
ycnK		562.5	92.4	193.1	633.7
yufB	mrpG	937.9	250	179.5	741.4
yufC	mrpF	1101.5	444.8	287.6	1051.3
yufD	mrpD	1254	353.9	270.1	1034
yufV	mrpC	1171.9	515.3	393.5	1251.1
DNA replication / segregation / repair
dinG		693.7	191.1	87.9	279.2
dnaA		1156.9	358.1	284	1282.9
dnaN		1620.5	803.7	528.7	1979.2
hbs		9674.5	4289.3	1334.8	4606.3
priA		451.1	453.4	220.9	806.5
ung		956.6	169.9	93.1	389.1
RNA and protein synthesis
clpQ		2913.9	1040.5	295.6	1067.7
ecsB		601.4	225.2	124.5	388.8
ileS		2082	421	211.7	743.5
infA		15382.4	12758.5	8440.7	32324.7
infC		10268.8	10016.3	6781.9	25925.8
map		13975.8	6552.2	4178.6	20057
rplE		15414.9	4641.7	8414	25439.5
rplJ		11508	1264.9	674.1	8858.8
rplL		14453	2474.8	1302.9	12611.3
rplM		10929.9	6628.9	5040.1	18970.8
rplQ		12478.1	9061.2	5421.2	19396.4
rplT		6345.2	3225.2	2291.4	8030.3
rpmJ		16146	12542.6	9086.1	34411.6
rpoA		13332.7	11811.9	7684.6	26333.7
rpsI		8128.7	3292.5	2510.3	9374.4
rpsK		15030.8	9519.6	7429.1	28286.2
rpsM		14070.5	7970.1	5914.7	20269.8
secY		14342.6	7790	8503.6	28719.5
trpS		1137.3	288.7	57.6	401.2
truA		1731.4	440.4	382.2	4815.8
ykvJ	queC	325.5	201.7	258.9	781.3
ykvM	queF	428.1	212.3	307.2	1243.6
ytqI	nrnA	464.8	141.4	52.4	170.9
Cell wall synthesis / cell division
mbl		3366.9	513.8	614.1	1987.8
ylaO	ftsW	560.6	164.9	176.9	545.4
ytwP	ezrA	646.5	418.2	111.8	376.7
yubE	lytG	286.5	140	43.8	177.9
Stress response
dltD		3986.5	1962.7	1445.9	4399.9
lmrB		308.2	71.5	8.4	308.2
ppsD		56.9	334.3	26.1	109.5
ybbM	rsiW	1362	428.6	504	4024.5
yerP	swrC	4181.4	1856.2	1651.4	5460.5
yhdM	sigM	237.8	295.4	146.8	552.7
ykgA		190.4	82	17.8	171.9
yklA	ohrA	149.1	120.2	28.4	115.9
yxcC	csbC	739.5	128.1	86.2	275.4
Prophages
xkdO		110.2	102.1	26.7	264
Unknown function
glcR		111.1	84.9	47.6	254.8
ybfG		175.9	88.6	22	498.7
ybfH		201.1	129.5	57.5	182.3
ybxB		2661.6	171	81.4	1161.2
ybxG		594.7	106.4	123.1	480
ydaO		420.1	422.1	93.5	851
yfjM		103.6	206.9	49.7	150.1
ygaE		193.1	65.7	12.2	186.3
yhcF		164.3	42	42.3	176
yhcH		357	57.5	51.1	154.5
yhdU		293.5	118.4	119.4	396.2
yhfS		140.7	140.8	15.4	116.6
yjcS		228.6	129.1	20.6	99.7
yjdA		308.9	129.4	25.5	132.1
yjqA		271.9	218.7	100.7	358.2
yjqB		181.3	136.2	18.8	82.7
ylqG		330.6	211.5	57.8	183.5
yoaK		95.8	128.6	82.7	251.9
yocR		290.4	84.6	57.8	268.1
ysbA		381.1	437.1	244.6	848.5
ysdA		368.9	139.7	104.5	850.4
ytlP		348.6	343.4	52.7	168.3
ytwF		156	116.4	44.4	158.4
yugH	alaT	2201.8	426.1	398.7	1232.3
yvpB		88.2	60.6	72.1	228.9
ywmB		516.3	130.6	75.1	253.3
ywzB		648.9	191.9	105.7	364.8
yxiM		446.6	97.5	25.8	255.6
Others
folC		367.4	85.7	13.5	157.4
ybaF		1219.3	316.2	381.1	3621.1
ybxA		1294.9	561.7	472.6	2524.8
yerB		1581.6	2371.3	533.7	3001.6
yloO	prpC	1221	236.4	69.8	410.9
